# Supplementary material for: Comparative Evaluation of the Effects of Miniscrew and Miniplate Skeletal Anchorage in the Orthopedic Treatment of Growing Class III Malocclusion: A Systematic Review and Meta-Analysis
Source: Bioengineering (Basel). 2025 Sep 30;12(10):1065. doi: 10.3390/bioengineering12101065 (PMC12561213; doi:10.3390/bioengineering12101065)
Supplement: Supplementary file 1 [file bioengineering-12-01065-s001.zip]

Archive with 1 entries (1 files):
- bioengineering-3854780-supplementary.pdf
